# Supplementary material for: The Immunomodulatory Role of Gemcitabine in Triple Negative Breast Cancer
Source: Cells. 2025 Oct 16;14(20):1604. doi: 10.3390/cells14201604 (PMC12564518; doi:10.3390/cells14201604)
Supplement: Supplementary file 1 [file cells-14-01604-s001.zip]

Archive with 1 entries (1 files):
- cells-3881540-supplementary.pdf
